# Supplementary material for: Increased Oxidative Stress in Asthma—Relation to Inflammatory Blood and Lung Biomarkers and Airway Remodeling Indices
Source: Biomedicines. 2022 Jun 24;10(7):1499. doi: 10.3390/biomedicines10071499 (PMC9312921; doi:10.3390/biomedicines10071499)
Supplement: Supplementary file 1 [file biomedicines-10-01499-s001.zip]

Archive with 1 entries (1 files):
- biomedicines-1669798-supplementary.pdf
